# Supplementary material for: Practical Management of Zolbetuximab Administration: The Project VYLOY Initiative
Source: Cancers (Basel). 2025 Jun 15;17(12):1996. doi: 10.3390/cancers17121996 (PMC12190778; doi:10.3390/cancers17121996)
Supplement: Supplementary file 1 [file cancers-17-01996-s001.zip]

Archive with 8 entries (8 files):
- Supplementary Figure S1.tif
- Supplementary Figure S2A.tif
- Supplementary Figure S2B.tif
- Supplementary Figure S3.tif
- Supplementary Figure S4A.tif
- Supplementary Figure S4B.tif
- Supplementary Material.pdf
- Supplementary Table S1.pdf
